# Supplementary material for: Norovirus Infection in Young Nicaraguan Children Induces Durable and Genotype-Specific Antibody Immunity
Source: Viruses. 2022 Sep 16;14(9):2053. doi: 10.3390/v14092053 (PMC9501366; doi:10.3390/v14092053)
Supplement: Supplementary file 1 [file viruses-14-02053-s001.zip]

Archive with 1 entries (1 files):
- viruses-1887201-supplementary.pdf
